# Supplementary material for: Validation of a Custom Next-Generation Sequencing Assay for Cystic Fibrosis Newborn Screening
Source: Int J Neonatal Screen. 2021 Nov 2;7(4):73. doi: 10.3390/ijns7040073 (PMC8628990; doi:10.3390/ijns7040073)
Supplement: Supplementary file 1 [file IJNS-07-00073-s001.zip]

Archive with 3 entries (3 files):
- Sicko et al, NYS CF NGS Panel_Supplemental Tables S1,S3-S9_FINAL-revised.pdf
- Sicko et al, NYS CF NGS Panel_Supplemental_Table S2.pdf
- Supplemental File S1_Abbreviations_and_Descriptions_FINAL.pdf
